# Supplementary material for: Enhanced Risk Prediction for Coronary Heart Disease by Leveraging Polygenic Risk Score and Clinical Risk Score in European Hypertensive Adults
Source: J Cardiovasc Dev Dis. 2025 Nov 24;12(12):454. doi: 10.3390/jcdd12120454 (PMC12734198; doi:10.3390/jcdd12120454)
Supplement: Supplementary file 1 [file jcdd-12-00454-s001.zip]

Archive with 1 entries (1 files):
- jcdd-3941166-supplementary.pdf
